# Supplementary material for: Coping with Stress, Executive Functions, and Depressive Symptoms: Focusing on Flexible Responses to Stress
Source: J Clin Med. 2021 Jul 15;10(14):3122. doi: 10.3390/jcm10143122 (PMC8304560; doi:10.3390/jcm10143122)
Supplement: Supplementary file 1 [file jcm-10-03122-s001.zip]

Archive with 1 entries (1 files):
- jcm-1252285-supplementary.pdf
